# Supplementary material for: Short-Term Heart Rate Variability Dynamics and Mortality Risk After Acute Coronary Syndrome
Source: Diagnostics (Basel). 2026 Mar 23;16(6):942. doi: 10.3390/diagnostics16060942 (PMC13025100; doi:10.3390/diagnostics16060942)
Supplement: Supplementary file 1 [file diagnostics-16-00942-s001.zip]

Archive with 1 entries (1 files):
- diagnostics-4195924-supplementary.pdf
